# Supplementary material for: Effects of Dietary Protein Source and Quantity on Bone Morphology and Body Composition Following a High-Protein Weight-Loss Diet in a Rat Model for Postmenopausal Obesity
Source: Nutrients. 2022 May 28;14(11):2262. doi: 10.3390/nu14112262 (PMC9183012; doi:10.3390/nu14112262)
Supplement: Supplementary file 1 [file nutrients-14-02262-s001.zip]

Archive with 1 entries (1 files):
- nutrients-1730948-supplementary.pdf
